# Supplementary material for: MiR-492 impairs the angiogenic potential of endothelial cells
Source: J Cell Mol Med. 2013 Jun 26;17(8):1006–15. doi: 10.1111/jcmm.12085 (PMC3780533; doi:10.1111/jcmm.12085)
Supplement: Supplementary file 2 [file jcmm0017-1006-SD2.txt]

SUPPLEMENTAL MATERIAL 
TABLES 
TableS1.  
microRNAsdifferentially expressed (high glucoseversusnormalglucose).Total
RNA extracted from HG-HUVEC and LG-HUVEC-LG was used for detection of miRNA 
differentially expressedas already described[1].
Briefly,total RNA (2 µg)was labelledandmanuallyhybridizedtoExiqon miRCURYTMLNA
Array 8.0,following the manufacturer’s protocol.Differential labellingof total RNA samples 
with dyes spectrally equivalenttoCy3TMandCyTTM fluorophores allowedcomparison of
miRNA expression patterns of HG-HUVECs andLG-HUVECs.The labellingmethodallows 
selective labelling of miRNAs out of the total RNA sample. The hybridised microarrays
were scannedusingaGenePix 4000B instrument and datawere acquiredand analysed 
using GenePix Pro software. Data were normalized with print-tip Loess method by
CARMAweb application developed at Institute for Genomics and Bioinformatics of Graz
University of Technology [2]. 
 
 
microRNA Z score 
hsa-miR-325 -2,0666
hsa-miR-184 2,0596
hsa-miR-493-5p 2,2321
hsa-miR-542-3p 2,2736
hsa-miR-452 2,4130
hsa-miR-335 2,4929hsa-miR-487b 2,6023
hsa-miR-320 2,6462
hsa-miR-375 2,6580
hsa-miR-125a-5p 2,6923
hsa-miR-373* 2,9835
hsa-miR-494 3,0677
hsa-miR-299-3p 3,2511
hsa-miR-492 4,9014
 TableS2. p-value ofmiR-492 pull-out genes. 
 
Gene name p-value Reference
PDPK1 4.6465e-05 [3]
DUSP 0.000250645 [4]
BRAF 0.000354541 [5]
PITPNA 0.000420569 [6]
MMP10 0.000520498 [7]
SP1 0.00069935 [8]
MAP3K1 0.00679158 [9]
MCL1 0.00766584 [10]
PRKCA 0.00875125 [11]
 TableS3. Binding sitesproposed by Miranda betweenmiR-492 and pull-out 
targets
 
 
 
 
 
 
 
 
 
 
 
 
 
 
 
 
 TableS3 (continue). 
 
 
 
 
 
 
 
 
 
 
 
 
 
 
 
 
 
 
 
 
 
 
 
 FigureS1.Scattergram analysis of HUVECuntransfected(leftpanel)
andtransfected(rightpanel)with oligoFITC.Transfection efficiency 
was ~98%.
SUPPLEMENTAL MATERIAL 
FIGURES 
FigureS1. 
Transfection efficiency of HUVEC. Exponentially growing HUVECs were transfected
with 80nM oligo-FITC using Gene Silencer transfectant. After 24 hours HUVECs were
collected and analyzed with BD-FACscalibur. FACS analysis showed that approximately 
98% of cells were FITC-positive (Figure S3)andtherefore we can reasonably assume that
the various RNA molecules undertestingwere always efficiently transfected.
 
 
 
 
 
 
 
 
 
 
 
 FigureS2.miR-492 expression level in HUVECandhuman tissues
FigureS2. 
Expression of miR-492 in human tissues. Total RNA was extracted from 1x106 
HUVEC cells using miRNAeasy mini kit (Qiagen) following the manufacturer’s 
recommendation. Total RNA from prostate, colon and lung tissue were purchased from 
Ambion (FirstChoise Human Total RNA). Total RNA were reverse transcribed using 
miScript Reverse Transcription kit (Qiagen) and miR-492 were quantified by qRT-PCR
carriedout with Rotor-Gene Q 2-Plex usingQuantiTectSYBERGreen PCRkit(Qiagen). 
 
 
 
 
 
 
 
 
 
 
 
 
 
 
HUVEC prostate colon lung
0.0
1.5
3.0
4.5
m
iR
-4
92
e
xp
re
ss
io
n
(r
el
at
iv
e
to
H
U
V
E
C
)FigureS3. (A)Relative proliferation measuredby MTS assay; (B) tube 
formation on matrigel; (C) eNOS protein expression. Mannitol 30 mM
(MAN-HUVEC)was usedas osmoticpressure control. 
A
B 
C 
LG-HUVEC
FigureS3. 
Effectsofhigh glucoseconcentration(30 mM)on HUVECs.We cultivatedHUVECin
either high glucose-(HG-HUVEC, 30mM) or low glucose-(LG-HUVEC, 5mM) containing
medium for 72 hours. HG-HUVEC were less proliferating than LG-HUVEC (Figure S3A),
showedreducedability to form tubes (Figure S3B)anddown-regulation of eNOS,akey
regulatorof angiogenesis (Figure S3C).
 
 
 
 
 
 
 
 
 
 
 
 
 
 
 
 
 
 
LG-HUVEC MAN-HUVEC HG-HUVEC
LG-HUVEC MAN-HUVEC HG-HUVEC
0.00
0.25
0.50
0.75
1.00
1.25
**
P
ro
lif
er
at
io
n
(r
el
at
iv
e 
to
 c
on
tr
ol
)
* 
(SD±0.184, n=3)
HG-HUVEC
eNOS 
ACTB
1       0.802Figure S4. SX: zebrafish/tumor xenograft angiogenesis assay performed in 
Tg(kdrl:eGFP)s843 zebrafish strain:(a),(a')72hpf embryosinjectedwith DU-145
cells transfected with ds-nc show new vessels (n= 22/22 embryos). (b), (b')
72hpf embryos injected with DU-145 cells transfected with miR-492 show no
angiogenetic response (n=17/20 embryos). Red star: site of injection, red 
arrows:newvessels,white scalebar:150 µm.
 Figure S4. 
Zebrafish/tumor xenograft angiogenesis assay. The zebrafish/tumor xenograft
angiogenesis assay was performed as described by Nicoli and Presta [12]. DU-145
prostate cancercells were transfectedwith 80 nMdouble strandedmiR-492 mimic(miR-
492)ornegative control (ds-nc)usingPolyfectTransfection Reagent (Qiagen)according 
to the manufacturer’s instruction.After48 hours cells were collected,andsuspended in 
Cultrex BME(BasementMembrane Extract(R&D System).Tg(kdrl:eGFP)s843 zebrafish were
raised in standard laboratory conditions (Westerfileld M zebrafish book) in a ZEBTEC
Zebrafish Housing System (Tecniplast, Varese, Italy). Embryos were injected 48h post-
fertilization and analyzed 24h post injection. For imaging embryos were treated with
0,01mM tricaine solution (Sigma-Aldric) and embedded in 1,2% low melting agarose 
medium. Stacks were acquiredwith a Leica TCS-SL DM IRE 2 confocal microscope and
image stacks were processedwith FIJI-WIN32 by projection. 
 
 
 
 
 
 
 
 
 
 FigureS5.BRAFprotein expression level inHUVECtransfectedwith either
miR-492 ords-nc.
FigureS5. 
BRAFprotein expression aftermiR-492transfection.The luciferase assay ruledout 
the interaction of miR-492 with the clonedmRNA 3’UTRBRAF.Nevertheless,western blot
verifiedBRAFdown-regulation by miR-492.
 
 
 
 
 
 
 
 
 
 
 
 
 
(SD±0.13, n=3)
VINCULIN
BRAF
ds-nc miR-492
1……….0.5 * FigureS6. 
Set up and transfection ofVEGF-HUVEC 
Exponentially growing HUVEC p5 were seeded at cell density of 2x104/cm2 in EBM2 
(Lonza) plus modifiedbulletkit(withoutVEGF)andcontaining0.4% FBS.After24 hours 
different concentrations of VEGF were added and 24 hours later the proliferation was 
measuredas following.7.5 103 cells per24 well multiplate were seededandat specified
time points cells were fixedin 2% paraformaldehyde in PBS andsubsequently stainedwith 
0.1% crystal violet dissolved in 20% methanol and let dry at room temperature. Then, 
cells were lysedwith aceticacid 10% andthe optical density (OD 590 nm)of the solution, 
detectedwith Plate Readerapparatus (SpectraCount,Packard),was usedtomeasure cell
proliferation. 
From dose-response curve (Figure S6A)we selected 10ng/ml VEGF and after 24 hours
exposure toVEGFwe measuredexpression level of miR-492,eNOSand its phosphorylated
form by Western blotandfoundthat miR-492 was downregulated (Figure S6B)whereas 
eNOS and p-eNOS were upregulated (Figure S6C and S6D). Finally we tested the
susceptibility of VEGF-HUVEC to be transfected by using an oligoFITC. The FACScan 
analysis showedthatapproximately 70% of VEGF-HUVECwere fluorescentthus indicating
thatVEGF-HUVECretainedthe ability tobe transfected(Figure S6E).
 
 
 
 
 
 A
C D 
Figure S6. (A) VEGF dose-response curve; eNOS (B) and p-eNOS (C)
quantification; (E) Scattergram analysis of VEGF-HUVEC untransfected (left
panel)andtransfected(rightpanel)with oligoFITC.Transfection efficiency was
~70%.
B 
-VEGF +VEGF
1       1.28
(SD±0.05, n=3)
** 
 
 
 
 
 
 
 
 
 
 
 
 
 
 
 
 
 
 
 
 
 
co
ntr
ol
 3 
ng
/m
lV
EG
F
10
 ng
/m
l V
EG
F
30
 ng
/m
l V
EG
F
0.20
0.21
0.22
0.23
0.24
0.25
0.26
0.27
*
*** ***
O
D
(5
90
nm
)
-VEGF +VEGF
1       1.59
eNOS 
GAPDH
(SD±0.02, n=4)
*** 
p-eNOS 
GAPDHSUPPLEMENTAL REFERENCES 
1. Pitto L,Rizzo M,SimiliM,et al.miR-290 acts as aphysiological effectorof  
senescence in mouse embryofibroblasts.Physiological genomics.2009 Nov 
6;39(3):210-8.
2. RainerJ,Sanchez-Cabo F,StockerG,Sturn A, TrajanoskiZ.CARMAweb:
comprehensive R-andbioconductor-basedwebservice formicroarray data 
analysis.NucleicAcids Res.2006 Jul 1;34(WebServerissue):W498-503.
3. WilhelmSM, CarterC,Tang L,et al.BAY 43-9006 exhibits broad spectrum oral 
antitumoractivity andtargets the RAF/MEK/ERK pathway and receptortyrosine 
kinases involvedin tumorprogression andangiogenesis.CancerRes.2004 Oct
1;64(19):7099-109.
4. Heo SH,ChoiYJ, Ryoo HM,Cho JY.Expression profilingof ETS andMMPfactors 
in VEGF-activatedendothelial cells:role of MMP-10 in VEGF-inducedangiogenesis.J 
Cell Physiol.Sep;224(3):734-42.
5. Townsend KJ,Trusty JL,Traupman MA,Eastman A,Craig RW.Expression of 
the antiapoptoticMCL1 gene productis regulatedbya mitogen activatedprotein 
kinase-mediatedpathway triggeredthrough microtubule disruption andprotein 
kinase C.Oncogene.1998 Sep10;17(10):1223-34.
6. WojnowskiL,ZimmerAM,Beck TW,et al.Endothelial apoptosis in Braf-
deficientmice.NatGenet.1997 Jul;16(3):293-7.
7. Arnoldussen YJ,Saatcioglu F.Dual specificity phosphatases in prostate cancer.
Mol Cell Endocrinol.2009 Oct15;309(1-2):1-7.
8. Zhang R,Min W, Sessa WC.Functional analysis of the human endothelial nitric
oxide synthase promoter.Sp1 andGATA factors are necessary forbasal 
transcription in endothelial cells.The Journal of biological chemistry.1995 Jun 
23;270(25):15320-6.
9. Primo L,diBlasio L,Roca C,et al.Essential role of PDK1 in regulating
endothelial cell migration.J Cell Biol.2007 Mar26;176(7):1035-47.
10.Partovian C,Simons M.Regulation of protein kinase B/Aktactivity andSer473 
phosphorylation by protein kinase Calphain endothelial cells.Cellularsignalling.
2004 Aug;16(8):951-7
11.Kauffmann-Zeh A,ThomasGM,BallA,et al.Requirementfor
phosphatidylinositol transferprotein in epidermal growth factorsignaling.Science.
1995 May 26;268(5214):1188-90.
12.NicoliS, PrestaM.The zebrafish/tumorxenograftangiogenesis assay.Nature 
Protocols 2007 (2):2918 -2923.
 
 
 
 
 
 
